# Supplementary material for: Migratory birds benefit from urban environments in a highly anthropized Neotropical region
Source: PLoS One. 2025 Jan 24;20(1):e0311290. doi: 10.1371/journal.pone.0311290 (PMC11760022; doi:10.1371/journal.pone.0311290)
Supplement: S1 Table — (CSV) [file pone.0311290.s002.csv]

S2 Table. Posthoc Tukey pairwise comparisons of migratory bird assemblages by their proportional abundances in the groups defined by their categorical functional traits of trophic guild, foraging behavior, and habitat density, and among the three environments surveyed in El Bajio region: wildlands, productive, and urban. [*, p < 0.05; **, p < 0.01; ***, p < 0.001].
Response	Contrast	Estimate (CI 95 %)	SE	df	t ratio	p value
Trophic guild (proportion)	Wildlands (Granivore) - Productive (Granivore)	-0.319 (-0.493 - -0.145)	0.052	144	-6.099	0.000	***
	Wildlands (Granivore) - Urban (Granivore)	0.07 (-0.104 - 0.244)			1.333	0.973
	Wildlands (Granivore) - Wildlands (Insectivore)	-0.675 (-0.849 - -0.501)			-12.905	0.000	***
	Wildlands (Granivore) - Productive (Insectivore)	-0.398 (-0.572 - -0.225)			-7.616	p < 0.001	***
	Wildlands (Granivore) - Urban (Insectivore)	-0.792 (-0.966 - -0.619)			-15.143	0.000	***
	Wildlands (Granivore) - Wildlands (Nectarivore)	0.098 (-0.075 - 0.272)			1.881	0.769
	Wildlands (Granivore) - Productive (Nectarivore)	0.115 (-0.059 - 0.289)			2.204	0.550
	Wildlands (Granivore) - Urban (Nectarivore)	0.125 (-0.049 - 0.299)			2.393	0.418
	Wildlands (Granivore) - Wildlands (Omnivore)	0.101 (-0.073 - 0.275)			1.937	0.734
	Wildlands (Granivore) - Productive (Omnivore)	0.127 (-0.047 - 0.301)			2.423	0.398
	Wildlands (Granivore) - Urban (Omnivore)	0.122 (-0.052 - 0.296)			2.330	0.461
	Productive (Granivore) - Urban (Granivore)	0.389 (0.215 - 0.563)			7.432	0.000	***
	Productive (Granivore) - Wildlands (Insectivore)	-0.356 (-0.53 - -0.182)			-6.806	0.000	***
	Productive (Granivore) - Productive (Insectivore)	-0.079 (-0.253 - 0.094)			-1.517	0.934
	Productive (Granivore) - Urban (Insectivore)	-0.473 (-0.647 - -0.299)			-9.045	p < 0.001	***
	Productive (Granivore) - Wildlands (Nectarivore)	0.418 (0.244 - 0.591)			7.979	p < 0.001	***
	Productive (Granivore) - Productive (Nectarivore)	0.434 (0.261 - 0.608)			8.303	p < 0.001	***
	Productive (Granivore) - Urban (Nectarivore)	0.444 (0.27 - 0.618)			8.492	p < 0.001	***
	Productive (Granivore) - Wildlands (Omnivore)	0.42 (0.247 - 0.594)			8.035	p < 0.001	***
	Productive (Granivore) - Productive (Omnivore)	0.446 (0.272 - 0.62)			8.521	p < 0.001	***
	Productive (Granivore) - Urban (Omnivore)	0.441 (0.267 - 0.615)			8.428	p < 0.001	***
	Urban (Granivore) - Wildlands (Insectivore)	-0.745 (-0.919 - -0.571)			-14.238	p < 0.001	***
	Urban (Granivore) - Productive (Insectivore)	-0.468 (-0.642 - -0.294)			-8.949	p < 0.001	***
	Urban (Granivore) - Urban (Insectivore)	-0.862 (-1.036 - -0.688)			-16.477	p < 0.001	***
	Urban (Granivore) - Wildlands (Nectarivore)	0.029 (-0.145 - 0.202)			0.547	1.000
	Urban (Granivore) - Productive (Nectarivore)	0.046 (-0.128 - 0.219)			0.871	0.999
	Urban (Granivore) - Urban (Nectarivore)	0.055 (-0.118 - 0.229)			1.060	0.996
	Urban (Granivore) - Wildlands (Omnivore)	0.032 (-0.142 - 0.205)			0.603	1.000
	Urban (Granivore) - Productive (Omnivore)	0.057 (-0.117 - 0.231)			1.089	0.995
	Urban (Granivore) - Urban (Omnivore)	0.052 (-0.122 - 0.226)			0.996	0.998
	Wildlands (Insectivore) - Productive (Insectivore)	0.277 (0.103 - 0.451)			5.289	p < 0.001	***
	Wildlands (Insectivore) - Urban (Insectivore)	-0.117 (-0.291 - 0.057)			-2.239	0.525
	Wildlands (Insectivore) - Wildlands (Nectarivore)	0.774 (0.6 - 0.947)			14.785	p < 0.001	***
	Wildlands (Insectivore) - Productive (Nectarivore)	0.791 (0.617 - 0.964)			15.109	p < 0.001	***
	Wildlands (Insectivore) - Urban (Nectarivore)	0.8 (0.627 - 0.974)			15.298	p < 0.001	***
	Wildlands (Insectivore) - Wildlands (Omnivore)	0.777 (0.603 - 0.95)			14.842	p < 0.001	***
	Wildlands (Insectivore) - Productive (Omnivore)	0.802 (0.628 - 0.976)			15.328	p < 0.001	***
	Wildlands (Insectivore) - Urban (Omnivore)	0.797 (0.623 - 0.971)			15.234	p < 0.001	***
	Productive (Insectivore) - Urban (Insectivore)	-0.394 (-0.568 - -0.22)			-7.528	p < 0.001	***
	Productive (Insectivore) - Wildlands (Nectarivore)	0.497 (0.323 - 0.671)			9.496	p < 0.001	***
	Productive (Insectivore) - Productive (Nectarivore)	0.514 (0.34 - 0.688)			9.820	p < 0.001	***
	Productive (Insectivore) - Urban (Nectarivore)	0.524 (0.35 - 0.698)			10.008	p < 0.001	***
	Productive (Insectivore) - Wildlands (Omnivore)	0.5 (0.326 - 0.674)			9.552	p < 0.001	***
	Productive (Insectivore) - Productive (Omnivore)	0.525 (0.351 - 0.699)			10.038	p < 0.001	***
	Productive (Insectivore) - Urban (Omnivore)	0.52 (0.347 - 0.694)			9.945	p < 0.001	***
	Urban (Insectivore) - Wildlands (Nectarivore)	0.891 (0.717 - 1.065)			17.024	p < 0.001	***
	Urban (Insectivore) - Productive (Nectarivore)	0.908 (0.734 - 1.082)			17.347	p < 0.001	***
	Urban (Insectivore) - Urban (Nectarivore)	0.918 (0.744 - 1.091)			17.536	p < 0.001	***
	Urban (Insectivore) - Wildlands (Omnivore)	0.894 (0.72 - 1.068)			17.080	p < 0.001	***
	Urban (Insectivore) - Productive (Omnivore)	0.919 (0.745 - 1.093)			17.566	p < 0.001	***
	Urban (Insectivore) - Urban (Omnivore)	0.914 (0.74 - 1.088)			17.473	p < 0.001	***
	Wildlands (Nectarivore) - Productive (Nectarivore)	0.017 (-0.157 - 0.191)			0.323	1.000
	Wildlands (Nectarivore) - Urban (Nectarivore)	0.027 (-0.147 - 0.201)			0.512	1.000
	Wildlands (Nectarivore) - Wildlands (Omnivore)	0.003 (-0.171 - 0.177)			0.056	1.000
	Wildlands (Nectarivore) - Productive (Omnivore)	0.028 (-0.145 - 0.202)			0.542	1.000
	Wildlands (Nectarivore) - Urban (Omnivore)	0.023 (-0.15 - 0.197)			0.449	1.000
	Productive (Nectarivore) - Urban (Nectarivore)	0.01 (-0.164 - 0.184)			0.189	1.000
	Productive (Nectarivore) - Wildlands (Omnivore)	-0.014 (-0.188 - 0.16)			-0.267	1.000
	Productive (Nectarivore) - Productive (Omnivore)	0.011 (-0.162 - 0.185)			0.219	1.000
	Productive (Nectarivore) - Urban (Omnivore)	0.007 (-0.167 - 0.18)			0.126	1.000
	Urban (Nectarivore) - Wildlands (Omnivore)	-0.024 (-0.198 - 0.15)			-0.456	1.000
	Urban (Nectarivore) - Productive (Omnivore)	0.002 (-0.172 - 0.175)			0.030	1.000
	Urban (Nectarivore) - Urban (Omnivore)	-0.003 (-0.177 - 0.171)			-0.063	1.000
	Wildlands (Omnivore) - Productive (Omnivore)	0.025 (-0.148 - 0.199)			0.486	1.000
	Wildlands (Omnivore) - Urban (Omnivore)	0.021 (-0.153 - 0.194)			0.393	1.000
	Productive (Omnivore) - Urban (Omnivore)	-0.005 (-0.179 - 0.169)			-0.093	1.000
Foragin behaviour (proportion)	Wildlands (air hawker) - Productive (air hawker)	-0.051 (-0.18 - 0.077)	0.041	108	-1.260	0.940
	Wildlands (air hawker) - Urban (air hawker)	0.028 (-0.101 - 0.156)			0.679	0.999
	Wildlands (air hawker) - Wildlands (gleaner)	-0.912 (-1.041 - -0.783)			-22.437	p < 0.001	***
	Wildlands (air hawker) - Productive (gleaner)	-0.878 (-1.006 - -0.749)			-21.593	p < 0.001	***
	Wildlands (air hawker) - Urban (gleaner)	-0.966 (-1.095 - -0.838)			-23.775	p < 0.001	***
	Wildlands (air hawker) - Wildlands (hovering)	-0.005 (-0.134 - 0.124)			-0.126	1.000
	Wildlands (air hawker) - Productive (hovering)	0.012 (-0.117 - 0.14)			0.290	1.000
	Wildlands (air hawker) - Urban (hovering)	0.022 (-0.107 - 0.15)			0.533	1.000
	Productive (air hawker) - Urban (air hawker)	0.079 (-0.05 - 0.208)			1.939	0.589
	Productive (air hawker) - Wildlands (gleaner)	-0.861 (-0.99 - -0.732)			-21.176	p < 0.001	***
	Productive (air hawker) - Productive (gleaner)	-0.827 (-0.955 - -0.698)			-20.332	p < 0.001	***
	Productive (air hawker) - Urban (gleaner)	-0.915 (-1.044 - -0.787)			-22.515	p < 0.001	***
	Productive (air hawker) - Wildlands (hovering)	0.046 (-0.083 - 0.175)			1.134	0.968
	Productive (air hawker) - Productive (hovering)	0.063 (-0.066 - 0.192)			1.550	0.829
	Productive (air hawker) - Urban (hovering)	0.073 (-0.056 - 0.202)			1.794	0.686
	Urban (air hawker) - Wildlands (gleaner)	-0.94 (-1.068 - -0.811)			-23.116	p < 0.001	***
	Urban (air hawker) - Productive (gleaner)	-0.905 (-1.034 - -0.777)			-22.271	p < 0.001	***
	Urban (air hawker) - Urban (gleaner)	-0.994 (-1.123 - -0.865)			-24.454	p < 0.001	***
	Urban (air hawker) - Wildlands (hovering)	-0.033 (-0.161 - 0.096)			-0.805	0.997
	Urban (air hawker) - Productive (hovering)	-0.016 (-0.144 - 0.113)			-0.389	1.000
	Urban (air hawker) - Urban (hovering)	-0.006 (-0.135 - 0.123)			-0.146	1.000
	Wildlands (gleaner) - Productive (gleaner)	0.034 (-0.094 - 0.163)			0.844	0.995
	Wildlands (gleaner) - Urban (gleaner)	-0.054 (-0.183 - 0.074)			-1.338	0.917
	Wildlands (gleaner) - Wildlands (hovering)	0.907 (0.778 - 1.036)			22.311	p < 0.001	***
	Wildlands (gleaner) - Productive (hovering)	0.924 (0.795 - 1.053)			22.727	p < 0.001	***
	Wildlands (gleaner) - Urban (hovering)	0.934 (0.805 - 1.062)			22.970	p < 0.001	***
	Productive (gleaner) - Urban (gleaner)	-0.089 (-0.217 - 0.04)			-2.182	0.425
	Productive (gleaner) - Wildlands (hovering)	0.873 (0.744 - 1.001)			21.466	p < 0.001	***
	Productive (gleaner) - Productive (hovering)	0.89 (0.761 - 1.018)			21.883	p < 0.001	***
	Productive (gleaner) - Urban (hovering)	0.899 (0.771 - 1.028)			22.126	p < 0.001	***
	Urban (gleaner) - Wildlands (hovering)	0.961 (0.833 - 1.09)			23.649	p < 0.001	***
	Urban (gleaner) - Productive (hovering)	0.978 (0.85 - 1.107)			24.065	p < 0.001	***
	Urban (gleaner) - Urban (hovering)	0.988 (0.859 - 1.117)			24.308	p < 0.001	***
	Wildlands (hovering) - Productive (hovering)	0.017 (-0.112 - 0.146)			0.416	1.000
	Wildlands (hovering) - Urban (hovering)	0.027 (-0.102 - 0.155)			0.659	0.999
	Productive (hovering) - Urban (hovering)	0.01 (-0.119 - 0.139)			0.243	1.000
Habitat density (proportion)	Wildlands (Habitat Density: Dense) - Productive (Habitat Density: Dense)	0.14 (-0.123 - 0.404)	0.083	108	1.684	0.755
	Wildlands (Habitat Density: Dense) - Urban (Habitat Density: Dense)	-0.214 (-0.478 - 0.049)			-2.572	0.211
	Wildlands (Habitat Density: Dense) - Wildlands (Habitat Density: Open)	0.32 (0.057 - 0.584)			3.844	0.006	**
	Wildlands (Habitat Density: Dense) - Productive (Habitat Density: Open)	0.196 (-0.067 - 0.46)			2.357	0.318
	Wildlands (Habitat Density: Dense) - Urban (Habitat Density: Open)	0.407 (0.143 - 0.671)			4.882	p < 0.001	***
	Wildlands (Habitat Density: Dense) - Wildlands (Habitat Density: Semi-open)	-0.036 (-0.3 - 0.228)			-0.428	1.000
	Wildlands (Habitat Density: Dense) - Productive (Habitat Density: Semi-open)	-0.052 (-0.316 - 0.212)			-0.625	0.999
	Wildlands (Habitat Density: Dense) - Urban (Habitat Density: Semi-open)	0.092 (-0.172 - 0.356)			1.106	0.972
	Productive (Habitat Density: Dense) - Urban (Habitat Density: Dense)	-0.355 (-0.619 - -0.091)			-4.256	0.001	**
	Productive (Habitat Density: Dense) - Wildlands (Habitat Density: Open)	0.18 (-0.084 - 0.444)			2.160	0.439
	Productive (Habitat Density: Dense) - Productive (Habitat Density: Open)	0.056 (-0.208 - 0.32)			0.673	0.999
	Productive (Habitat Density: Dense) - Urban (Habitat Density: Open)	0.267 (0.003 - 0.53)			3.198	0.046	*
	Productive (Habitat Density: Dense) - Wildlands (Habitat Density: Semi-open)	-0.176 (-0.44 - 0.088)			-2.112	0.471
	Productive (Habitat Density: Dense) - Productive (Habitat Density: Semi-open)	-0.192 (-0.456 - 0.071)			-2.309	0.346
	Productive (Habitat Density: Dense) - Urban (Habitat Density: Semi-open)	-0.048 (-0.312 - 0.216)			-0.578	1.000
	Urban (Habitat Density: Dense) - Wildlands (Habitat Density: Open)	0.535 (0.271 - 0.799)			6.416	p < 0.001	***
	Urban (Habitat Density: Dense) - Productive (Habitat Density: Open)	0.411 (0.147 - 0.675)			4.929	p < 0.001	***
	Urban (Habitat Density: Dense) - Urban (Habitat Density: Open)	0.621 (0.357 - 0.885)			7.453	p < 0.001	***
	Urban (Habitat Density: Dense) - Wildlands (Habitat Density: Semi-open)	0.179 (-0.085 - 0.443)			2.144	0.450
	Urban (Habitat Density: Dense) - Productive (Habitat Density: Semi-open)	0.162 (-0.102 - 0.426)			1.947	0.583
	Urban (Habitat Density: Dense) - Urban (Habitat Density: Semi-open)	0.307 (0.043 - 0.57)			3.678	0.011	*
	Wildlands (Habitat Density: Open) - Productive (Habitat Density: Open)	-0.124 (-0.388 - 0.14)			-1.487	0.859
	Wildlands (Habitat Density: Open) - Urban (Habitat Density: Open)	0.086 (-0.177 - 0.35)			1.038	0.981
	Wildlands (Habitat Density: Open) - Wildlands (Habitat Density: Semi-open)	-0.356 (-0.62 - -0.092)			-4.272	0.001	**
	Wildlands (Habitat Density: Open) - Productive (Habitat Density: Semi-open)	-0.372 (-0.636 - -0.109)			-4.469	0.001	**
	Wildlands (Habitat Density: Open) - Urban (Habitat Density: Semi-open)	-0.228 (-0.492 - 0.036)			-2.738	0.147
	Productive (Habitat Density: Open) - Urban (Habitat Density: Open)	0.21 (-0.053 - 0.474)			2.525	0.232
	Productive (Habitat Density: Open) - Wildlands (Habitat Density: Semi-open)	-0.232 (-0.496 - 0.032)			-2.785	0.132
	Productive (Habitat Density: Open) - Productive (Habitat Density: Semi-open)	-0.249 (-0.512 - 0.015)			-2.982	0.082
	Productive (Habitat Density: Open) - Urban (Habitat Density: Semi-open)	-0.104 (-0.368 - 0.16)			-1.251	0.943
	Urban (Habitat Density: Open) - Wildlands (Habitat Density: Semi-open)	-0.443 (-0.706 - -0.179)			-5.310	p < 0.001	***
	Urban (Habitat Density: Open) - Productive (Habitat Density: Semi-open)	-0.459 (-0.723 - -0.195)			-5.507	p < 0.001	***
	Urban (Habitat Density: Open) - Urban (Habitat Density: Semi-open)	-0.315 (-0.579 - -0.051)			-3.775	0.008	**
	Wildlands (Habitat Density: Semi-open) - Productive (Habitat Density: Semi-open)	-0.016 (-0.28 - 0.247)			-0.197	1.000
	Wildlands (Habitat Density: Semi-open) - Urban (Habitat Density: Semi-open)	0.128 (-0.136 - 0.392)			1.534	0.837
	Productive (Habitat Density: Semi-open) - Urban (Habitat Density: Semi-open)	0.144 (-0.12 - 0.408)			1.731	0.726
