# Supplementary material for: Migratory birds benefit from urban environments in a highly anthropized Neotropical region
Source: PLoS One. 2025 Jan 24;20(1):e0311290. doi: 10.1371/journal.pone.0311290 (PMC11760022; doi:10.1371/journal.pone.0311290)
Supplement: S1 Dataset — The dataset includes two tabs. The first tab, labeled as “Incidence”, contains an incidence table showing the frequency of migratory bird species recorded at each point count, with species sorted from highest to lowest frequency of records. Each column represents a species record vector to be used with the iNEXT function: iNEXT(data, datatype = "incidence_freq", conf = 0.84, q = 0, endpoint = 106, knots = 60). The second tab provides an abundance matrix, presenting the mean number of individuals of each migratory bird species observed in 40-meter radius point counts, categorized by habitat and location. (ODS) [file pone.0311290.s004.ods]

## Sheet: Incidence
Frecuency of records of migratory bird species in each point count. Species are sorted from higuest to lowest frequency of records. Each column is intended to be used as a vector in the “iNext” R package, following the function: iNEXT(data, datatype = "incidence_freq", conf = 0.84, q = 0, endpoint = 106, knots = 60)
Habitat_trophicguild	Region	Wildlands_all	Productive_all	Urban_all	Region_insectivorous	Wildlands_insectivorous	Productive_insectivorous	Urban_insectivorous	Region_granivorous	Wildlands_granivorous	Productive_granivorous	Urban_granivorous
Total points	411	106	130	175	411	106	130	175	420	106	130	175
Points recorded_sp1	215	85	50	80	215	85	50	80	45	12	34	2
Points recorded_sp2	146	44	45	60	146	44	45	60	26	9	21	2
Points recorded_sp3	88	41	34	40	88	41	29	40	23	9	13	2
Points recorded_sp4	81	26	29	20	81	26	27	20	21	2	12	1
Points recorded_sp5	52	21	27	8	52	21	6	8	12	1	10
Points recorded_sp6	45	15	21	6	24	15	6	6	5		5
Points recorded_sp7	26	15	13	5	23	15	5	5	3		2
Points recorded_sp8	24	12	12	5	23	12	4	5	2		1
Points recorded_sp9	23	12	10	5	12	10	4	1	2		1
Points recorded_sp10	23	10	6	5	9	9	3	1
Points recorded_sp11	23	9	6	2	8	4	3	1
Points recorded_sp12	21	9	5	2	5	4	2	1
Points recorded_sp13	13	9	5	2	5	4	1	1
Points recorded_sp14	12	8	4	1	4	4	1	1
Points recorded_sp15	12	8	4	1	4	2	1	1
Points recorded_sp16	10	5	3	1	4	2	1	1
Points recorded_sp17	9	4	3	1	4	2
Points recorded_sp18	9	4	3	1	3	2
Points recorded_sp19	9	4	2	1	3	1
Points recorded_sp20	8	4	2	1	2
Points recorded_sp21	5	4	2	1	2
Points recorded_sp22	5	2	2	1	2
Points recorded_sp23	5	2	1	1	1
Points recorded_sp24	4	2	1		1
Points recorded_sp25	4	2	1		1
Points recorded_sp26	4	2	1		1
Points recorded_sp27	4	2	1
Points recorded_sp28	4	1	1
Points recorded_sp29	3	1
Points recorded_sp30	3	1
Points recorded_sp31	3	1
Points recorded_sp32	2	1
Points recorded_sp33	2
Points recorded_sp34	2
Points recorded_sp35	2
Points recorded_sp36	2
Points recorded_sp37	1
Points recorded_sp38	1
Points recorded_sp39	1
Points recorded_sp40	1
Points recorded_sp41	1
Points recorded_sp42	1
Points recorded_sp43	1

## Sheet: Abundance
Mean individuals of each migratory bird species recorded in each 40 meter radius point count by habitat and location
Archilochus.alexandri	Calothorax.lucifer	Cardellina.pusilla	Chondestes.grammacus	Cistothorus.palustris	Corthylio.calendula	Empidonax.oberholseri	Empidonax.difficilis	Euphagus.cyanocephalus	Geothlypis.tolmiei	Icterus.bullockii	Icterus.cucullatus	Icterus.spurius	Leiothlypis.celata	Leiothlypis.ruficapilla	Leiothlypis.virginiae	Melospiza.lincolnii	Mniotilta.varia	Myiarchus.cinerascens	Parkesia.noveboracensis	Passerculus.sandwichensis	Passerina.amoena	Passerina.cyanea	Piranga.ludoviciana	Piranga.rubra	Polioptila.caerulea	Selasphorus.platycercus	Selasphorus.rufus	Setophaga.coronata	Setophaga.nigrescens	Setophaga.occidentalis	Setophaga.petechia	Spizella.pallida	Spizella.passerina	Tachycineta.bicolor	Troglodytes.aedon	Turdus.migratorius	Vireo.cassinii	Vireo.gilvus	Vireo.plumbeus	Xanthocephalus.xanthocephalus	Habitat_type	Location
0	0	0.142857142857143	0	0	0	0	0	0	0	0	0	0	0	0	0	0.285714285714286	0	0.428571428571429	0	0	0	0.714285714285714	0	0	2.28571428571429	0	0	1.85714285714286	0	0	0	0	0.571428571428571	0	0.142857142857143	0	0	0	0	0	Wildlands	Belisario_Dominguez
0	0	1.6	0	0	0	0	0	0	0.4	0	0	0	0	1	0	0	0	0	0	0	0	0	0.6	0	2.2	0	0	1	0	0	0	0	0	0	0.8	0	0.2	0	0	0	Wildlands	Colonia_Guadalupe
0	0	0.666666666666667	0	0	0	0	0	0	0.222222222222222	0.222222222222222	0.111111111111111	0	0.111111111111111	0	0	0	0.111111111111111	0.222222222222222	0	0	0	1.33333333333333	0	0	2.22222222222222	0	0	0.444444444444444	0	0	0	0	1.66666666666667	0	0	0	0	0	0	0	Wildlands	Francisco_Villa
0	0	0	0	0	0	0	0.111111111111111	0	0	0.444444444444444	0	0	0.111111111111111	0.666666666666667	0	0	0	0	0	0	0	0	0.222222222222222	0.222222222222222	0.666666666666667	0.333333333333333	0	6	0.222222222222222	0	0	0	1.66666666666667	0	0.333333333333333	0	0	0	0	0	Wildlands	Indaparapeo
0	0	0	0	0	0	0	0	0	0	0.1	0	0	0.4	0.2	0.4	0.1	0	0	0	0	0	0.1	0.1	0	1.5	0	0	0.1	0	0	0	0	0	0	0.6	0	0	0	0	0	Wildlands	Irapuato
0.142857142857143	0.142857142857143	0	0	0	0	0	0	0	0	0	0	0	0	0	0	0	0	0.571428571428571	0	0	0	0.285714285714286	0	0	1	0	0.285714285714286	0.142857142857143	0	0	0	0	0.285714285714286	0	0.285714285714286	0	0	0	0	0	Wildlands	Jose_Maria_Morelos
0	0	0.3	0	0	0.1	0	0	0	0.2	0.1	0	0	0	1.3	0	0.1	0	0	0	0	0	0.1	0.1	0.1	1.3	0	0.8	5.3	0.1	0	0	0	0	0	0.5	0	0	0.1	0	0	Wildlands	Morelia
0	0	0.2	0	0	0.1	0	0	0	0	0	0.1	0	0	0.1	0	0.2	0	0	0	0	0	0	0	0	1	0	0	0.3	0	0	0	0	0.5	0	0.2	0	0	0	0	0	Wildlands	Moroleon/Uriangato
0	0	0.222222222222222	0	0	0.111111111111111	0	0	0	0.111111111111111	0.444444444444444	0	0	0.222222222222222	1.44444444444444	0	0	0	0	0	0	0	0.111111111111111	0.333333333333333	0.111111111111111	1.44444444444444	0	0.555555555555556	10.3333333333333	0	0	0	0	0	0	0.888888888888889	0	0	0	0	0	Wildlands	Querendaro
0	0	0	0	0	0	0	0	0	0.1	0	0	0	0.3	0	0	0.2	0	0	0	0	0.1	0	0	0	1.6	0	0	0.2	0	0	0	0	0.3	0	0.3	0	0	0	0	0	Wildlands	Salamanca
0	0	0.8	0.2	0	0.4	0	0	0	0.2	0	0	0.2	0	0.6	0	0	0	0	0	0	0	0	0.6	0	1.6	0	0	0.2	0	0	0	0	0	0	0.4	0	0	0.2	0	0	Wildlands	San_Lucas_Pio
0	0	0	0.6	0	0	0	0	0	0	0	0	0	0.8	0.6	0	0	0	0	0	0	0	0	0.2	0.2	1.6	0.2	0	1	0	0	0	0	0	0	0.8	0	0	0	0	0	Wildlands	San_Pedro_de_los_Sauces
0	0	0.1	0	0	1	0	0.3	0	0	0	0	0	0.1	0	0	0.2	0.1	0	0	0	0	0	0	0	0	0.3	0	0	0.2	0.4	0	0	0	0	0.9	0.7	0	0	0	0	Wildlands	Zinapecuaro
0	0	0	0	0	0	0	0	0	0	0	0	0	0	0	0	0.3	0	0	0	0.9	0	0.4	0	0	0.4	0	0	1	0	0	0	0	0.9	1.7	0	0	0	0	0	0	Productive	Belisario_Dominguez
0	0	0.2	0.1	0	0	0	0	0	0	0	0	0	0	0	0	0	0	0	0	0	0	0	0	0	0.8	0	0.1	0	0	0	0	0	0.6	0	0	0	0	0	0	0	Productive	Colonia_Guadalupe
0	0	0.1	0	0	0.1	0	0	1.1	0	0	0	0	0.1	0	0	0.4	0	0	0	0	0	0	0	0	0.5	0	0	0	0	0	0	0.2	2.1	9.9	0	0	0	0	0	0	Productive	Francisco_Villa
0	0	0	0	0	0	0	0	0	0	0	0	0	0	0	0	0	0	0	0	0.1	0	0.1	0	0	0.1	0	0	0.6	0	0	0	1	1.2	0	0	0	0	0	0	0	Productive	Indaparapeo
0	0	0.2	0	0	0.1	0	0	0	0	0	0	0	0	0.1	0	0.1	0	0	0	0.3	0	0	0	0	0.4	0	0	1	0	0	0	0.4	0	0	0.1	0	0	0	0	0	Productive	Irapuato
0	0	0.2	0.4	0	0	0	0	0	0	0	0	0	0	0	0	0.2	0	0	0	1.1	0	0.1	0	0	0.1	0	0	0	0	0	0	0	1.2	0	0.2	0	0	0	0	0	Productive	Jose_Maria_Morelos
0	0	0.4	0	0.1	0	0	0	0	0	0	0.1	0	0	0.3	0	0.1	0.1	0	0	0.3	0.1	1	0.1	0	0.7	0	0	2.1	0	0	0	0	0	0	0.1	0	0	0	0	0	Productive	Morelia
0	0	0	0	0	0	0	0	0	0	0	0	0	0	0	0	0.1	0	0	0	0	0	0	0	0	0.3	0	0	0	0	0	0	0	2.4	0	0	0	0	0	0	0	Productive	Moroleon/Uriangato
0	0	0.3	0.1	0.1	0	0	0	0	0	0	0	0	0.2	0	0	0.1	0	0	0	0.1	0	0.2	0	0	0.4	0.1	0	0.2	0	0	0	0	1	0	0.1	0	0	0	0	0	Productive	Querendaro
0	0	0	0	0	0.2	0	0	0	0	0	0	0	0	0	0	0	0	0	0	0	0	0	0	0	0	0	0	0.4	0	0	0	0	0	0	0	0	0	0	0	0	Productive	Salamanca
0	0	0	0	0	0	0.1	0	0	0	0	0.1	0	0	0	0	0	0	0	0	0	0	0	0	0	0.5	0.1	0.2	0.3	0	0	0	0.4	0.6	0	0.3	0	0	0	0	0	Productive	San_Lucas_Pio
0	0	0.1	0.1	0.1	0	0	0	0	0	0	0	0	0	0.2	0	0	0	0	0	0.7	0	0	0	0	0.4	0	0	0.7	0	0	0	0	0.2	0	0.2	0	0	0	0	0	Productive	San_Pedro_de_los_Sauces
0	0	0.7	0	0	0.1	0	0	0	0	0	0	0	0	0.1	0	0.1	0	0	0	1	0	0.2	0.1	0.1	0.6	0	0	0.5	0	0	0	0	0.3	0	0.3	0	0	0	0	0	Productive	Zinapecuaro
0	0	0.2	0	0	0	0	0	0	0	0	0	0	0	0	0	0	0	0	0.1	0	0	0	0	0.1	1.2	0	0	1.7	0	0	0	0	0	0	0	0	0	0	0	0	Urban	Belisario_Dominguez
0	0	0.833333333333333	0	0	0	0	0	0	0	0	0	0	0	0.166666666666667	0	0	0	0	0	0	0	0	0	0	0.833333333333333	0.5	0	4.16666666666667	0	0	0	0	0	0	0	0	0	0	0	0	Urban	Colonia_Guadalupe
0	0	0.1	0	0	0.2	0	0	0	0	0	0	0	0	0	0	0.1	0	0	0	0	0	0	0	0	0.8	0	0	0.2	0	0	0	0	1.3	0	0	0	0	0	0	0	Urban	Francisco_Villa
0	0	0.1	0	0	0	0	0	0	0	0	0	0	0	0.2	0	0	0	0	0	0	0	0	0	0	0.2	0	0	0.3	0	0	0	0	0	0	0.1	0	0	0	0	0	Urban	Indaparapeo
0	0	0.2	0	0	0.1	0	0	0	0	0	0	0	0.05	0.25	0	0	0	0	0	0	0	0	0	0	0.4	0	0	1.55	0	0	0	0	0	0	0	0	0	0	0	0.75	Urban	Irapuato
0	0	0.555555555555556	0	0	0	0	0	0	0	0	0	0	0.111111111111111	0.111111111111111	0	0	0	0	0	0	0	0	0	0	0.555555555555556	0	0	0.222222222222222	0	0	0	0	0	0	0	0	0	0	0	0	Urban	Jose_Maria_Morelos
0	0	0.2	0	0	0	0	0	0	0	0.0333333333333333	0.0666666666666667	0	0	0.366666666666667	0	0	0	0	0	0	0	0	0.1	0	0.4	0	0	2.6	0.0333333333333333	0	0.0333333333333333	0	0	0	0	0	0	0	0.0333333333333333	0	Urban	Morelia
0	0	0	0	0	0.05	0	0	0	0	0.05	0.05	0	0	0.05	0	0	0	0	0	0	0	0	0	0	0.45	0	0	1.1	0	0	0	0	0	0	0	0	0	0	0	0	Urban	Moroleon/Uriangato
0	0	0.5	0	0	0	0	0	0	0	0	0	0	0	0.4	0	0	0	0	0	0	0	0	0	0	0.7	0	0	0.1	0	0	0	0	0	0	0	0	0	0	0	0	Urban	Querendaro
0	0	0.1	0	0	0	0	0	0	0	0.1	0	0	0.05	0.15	0	0	0	0	0	0	0	0	0	0	0.5	0	0	1.75	0	0	0	0	0.05	0	0	0	0	0	0	0	Urban	Salamanca
0	0	0.7	0	0	0	0	0	0	0	0	0	0	0.1	0.1	0	0	0.1	0	0	0	0	0.1	0	0	0.9	0	0	0.7	0	0	0	0	0	0	0.2	0	0.1	0	0	0	Urban	San_Lucas_Pio
0	0	0.5	0	0	0	0	0	0	0	0	0	0	0	0.2	0	0	0	0	0	0	0	0	0	0	0.4	0	0	0.3	0	0	0	0	0	0	0	0	0	0	0	0	Urban	San_Pedro_de_los_Sauces
0	0	0.3	0	0	0	0	0	0	0	0	0	0	0.1	0.2	0	0	0	0	0	0	0	0	0	0	0.6	0	0	0.6	0	0	0	0	0	0	0.2	0	0	0	0	0	Urban	Zinapecuaro
